# Supplementary material for: HIV-Prevalence Mapping Using Small Area Estimation in Kenya, Tanzania, and Mozambique at the First Sub-National Level
Source: Ann Glob Health. 2021 Sep 27;87(1):93. doi: 10.5334/aogh.3345 (PMC8485867; doi:10.5334/aogh.3345)
Supplement: Supplemental Material. — The Supplemental Material contains the estimated prevalence and 95% credible intervals for each region in the three countries analyzed: Kenya, Tanzania, and Mozambique. [file agh-87-1-3345-s1.xlsx]

## Sheet: Prevalence by region
Estimated prevalence by region and confidence intervals.
Country	Region	Prevalence	Lower Bound	Upper Bound
Tanzania	Iringa	0.15418	0.108247	0.210579
Tanzania	Mbeya	0.0930694	0.0685178	0.122761
Tanzania	Dar es Salaam	0.0907028	0.0666088	0.119906
Tanzania	Shinyanga	0.0738862	0.0538675	0.098506
Tanzania	Pwani	0.0674386	0.0370733	0.111418
Tanzania	Tabora	0.0630966	0.0421187	0.0906212
Tanzania	Ruvuma	0.0591457	0.0424852	0.0798914
Tanzania	Morogoro	0.0565768	0.0323615	0.0911076
Tanzania	Mara	0.0546125	0.0330699	0.0843255
Tanzania	Tanga	0.0519594	0.0273919	0.0886306
Tanzania	Mwanza	0.0519493	0.0388271	0.0680508
Tanzania	Rukwa	0.0482227	0.0341624	0.065957
Tanzania	Mtwara	0.0391208	0.0195402	0.0698129
Tanzania	Dodoma	0.038833	0.0136371	0.086269
Tanzania	Kagera	0.0357469	0.0190619	0.0608053
Tanzania	Lindi	0.0351684	0.0244416	0.0488927
Tanzania	Singida	0.033409	0.0174399	0.0577387
Tanzania	Kigoma	0.0228245	0.00988081	0.0444105
Tanzania	Arusha	0.0210761	0.0105337	0.037474
Tanzania	Kilimanjaro	0.020154	0.0128288	0.0300883
Tanzania	Manyara	0.0200312	0.00952075	0.036853
Tanzania	Unguja South	0.0145107	0.00637763	0.028172
Tanzania	Town West	0.0131956	0.00658012	0.0235759
Tanzania	Unguja North	0.0106372	0.00295026	0.0266434
Tanzania	Pemba South	0.00792503	0.00291871	0.0170604
Tanzania	Pemba North	0.00777257	0.00206926	0.0199232
Mozambique	Gaza	0.151523	0.126183	0.179575
Mozambique	Maputo City	0.12951	0.111793	0.148879
Mozambique	Maputo	0.126706	0.106623	0.149044
Mozambique	Sofala	0.0987443	0.0745818	0.12767
Mozambique	Manica	0.0974331	0.0703299	0.13063
Mozambique	Zambezia	0.0807336	0.0564952	0.11133
Mozambique	Cabo Delgado	0.0593145	0.0379125	0.0878894
Mozambique	Inhambane	0.0573992	0.041146	0.077746
Mozambique	Tete	0.0441236	0.0299559	0.0622949
Mozambique	Niassa	0.0328133	0.0190938	0.0524068
Mozambique	Nampula	0.0299062	0.0190265	0.0446767
Kenya	Nyanza	0.136154	0.106406	0.170754
Kenya	Nairobi Area	0.0711817	0.0416211	0.112594
Kenya	Western	0.0626666	0.044477	0.0854395
Kenya	Rift Valley	0.0513234	0.03355	0.0747519
Kenya	Coast	0.0445481	0.0272442	0.0684398
Kenya	Central	0.0420079	0.0277082	0.0610376
Kenya	Eastern	0.0372812	0.0230869	0.0569738
Kenya	North-Eastern	0.0201152	0.00562284	0.0501735
